# Supplementary material for: Baseline IgM Amounts Can Identify Patients with Poor Outcomes: Results from a Real-Life Single-Center Study on Classical Hodgkin Lymphoma
Source: Cancers (Basel). 2024 Feb 18;16(4):826. doi: 10.3390/cancers16040826 (PMC10886525; doi:10.3390/cancers16040826)
Supplement: Supplementary file 1 [file cancers-16-00826-s001.zip]

Archive with 1 entries (1 files):
- cancers-2847458-SI.pdf
